# Supplementary material for: Integrated transcriptome and metabolome analysis reveals the molecular mechanisms of drought response in Setaria italica during the booting stage
Source: BMC Plant Biol. 2026 Feb 26;26:593. doi: 10.1186/s12870-026-08353-9 (PMC13040915; doi:10.1186/s12870-026-08353-9)
Supplement: Supplementary file 1 — Supplementary Material 1. [file 12870_2026_8353_MOESM1_ESM.xlsx]

## Sheet: Table S1
Table S1. Statistical table of differential gene number
Treatment	Total DEG	up	down
G1 vs CK	268	147	121
G2 vs CK	566	221	345
G3 vs CK	2	2	0

## Sheet: Table S2
Table S2.GO enrichment analysis statistics table of the differential genes
Treatment	GO ID	Term Type	Description	Pvalue
G2 vs CK	GO:0019685	BP	photosynthesis, dark reaction	7.2340030972573E-10
	GO:0019253	BP	reductive pentose-phosphate cycle	7.2340030972573E-10
	GO:0022857	MF	transmembrane transporter activity	7.2113443502786E-9
	GO:0005215	MF	transporter activity	2.1072009661902E-8
	GO:0031224	CC	intrinsic component of membrane	7.9064765194914E-8
	GO:0016021	CC	integral component of membrane	9.6529815824769E-8
	GO:0009522	CC	photosystem I	1.2325190321165E-7
	GO:0009521	CC	photosystem	3.0416532181867E-7
	GO:0005886	CC	plasma membrane	1.347763344284E-6
	GO:0015250	MF	water channel activity	6.6424955512117E-7
	GO:0005372	MF	water transmembrane transporter activity	6.6424955512117E-7
	GO:0016020	CC	membrane	8.6696004254432E-6
	GO:0005342	MF	organic acid transmembrane transporter activity	3.2725912506608E-6
	GO:0046943	MF	carboxylic acid transmembrane transporter activity	3.2725912506608E-6
	GO:0009853	BP	photorespiration	4.0561884910426E-6
	GO:0009523	CC	photosystem II	2.3886617875845E-5
	GO:0009768	BP	photosynthesis, light harvesting in photosystem I	5.8155922405112E-6
	GO:0009765	BP	photosynthesis, light harvesting	5.8155922405112E-6
	GO:0003333	BP	amino acid transmembrane transport	9.4734651578801E-6
	GO:0006865	BP	amino acid transport	1.5251960023437E-5
	GO:1905039	BP	carboxylic acid transmembrane transport	2.5101114612222E-5
	GO:1903825	BP	organic acid transmembrane transport	2.5101114612222E-5
	GO:0015171	MF	amino acid transmembrane transporter activity	1.8011968759676E-5
	GO:0030247	MF	polysaccharide binding	2.6874731403831E-5
	GO:0007166	BP	cell surface receptor signaling pathway	5.5472296342492E-5
	GO:0016168	MF	chlorophyll binding	6.2158708796913E-5
	GO:0055035	CC	plastid thylakoid membrane	0.0007891812220211
	GO:0009535	CC	chloroplast thylakoid membrane	0.0007891812220211
	GO:0042170	CC	plastid membrane	0.001062695667742
	GO:0042651	CC	thylakoid membrane	0.0011717450810022
	GO:0034357	CC	photosynthetic membrane	0.0011717450810022

## Sheet: Table S3
Table S3.KEGG enrichment analysis statistics table of the differential genes
Treatment	Pathway ID	Description	Pvalue
G2 vs CK	map00710	Carbon fixation in photosynthetic organisms	5.97766949776E-9
	map00196	Photosynthesis - antenna proteins	6.64918887418E-6
	map00630	Glyoxylate and dicarboxylate metabolism	0.00015213962484
	map04075	Plant hormone signal transduction	0.00108543156436
	map00195	Photosynthesis	0.00179571041269
	map00030	Pentose phosphate pathway	0.00657638357899
	map00905	Brassinosteroid biosynthesis	0.0109724368685
	map00940	Phenylpropanoid biosynthesis	0.0131418437017
	map00750	Vitamin B6 metabolism	0.0188447856402
	map00906	Carotenoid biosynthesis	0.0325540587806

## Sheet: TableS4
Table S4. KEGG enrichment analysis statistics table of the differential metabolites
Treatment	Pathway ID	Description	Pvalue
G2 vs CK	map00300	Lysine biosynthesis	0.04704
	map00710	Carbon fixation in photosynthetic organisms	0.01556
	map00073	Cutin, suberine and wax biosynthesis	0.02402
	map00660	C5-Branched dibasic acid metabolism	0.04373
	map00770	Pantothenate and CoA biosynthesis	0.00481
	map00410	beta-Alanine metabolism	0.00609
	map00020	Citrate cycle (TCA cycle)	0.001018
	map00940	Phenylpropanoid biosynthesis	0.01082
	map00380	Tryptophan metabolism	0.04347
	map00760	Nicotinate and nicotinamide metabolism	0.03627
	map00630	Glyoxylate and dicarboxylate metabolism	0.0142
	map01232	Nucleotide metabolism	0.002125
	map00240	Pyrimidine metabolism	0.003515
	map00230	Purine metabolism	0.02972
	map00999	Biosynthesis of various plant secondary metabolites	4.153E-5
	map01240	Biosynthesis of cofactors	0.001399
